# Supplementary material for: Self-organized reactivation maintains and reinforces memories despite synaptic turnover
Source: eLife. 2019 May 10;8:e43717. doi: 10.7554/eLife.43717 (PMC6546393; doi:10.7554/eLife.43717)
Supplement: Source code 1. [file elife-43717-code1.zip]

Archive with 3 entries (3 files):
- README
- simulate.cpp
- stimulation_long_term.txt
