# Supplementary material for: Self-organized reactivation maintains and reinforces memories despite synaptic turnover
Source: eLife. 2019 May 10;8:e43717. doi: 10.7554/eLife.43717 (PMC6546393; doi:10.7554/eLife.43717)
Supplement: Source code 1. [file elife-43717-code1.zip › stimulation_long_term.txt]

0.0	R	90	15	50.0	900
5.995	F	0	239	12345.0 900
6.0	S	0	29	200.0	900
6.005	S	0	239	0.0	900
6.015	S	30	59	200.0	900
6.02	S	0	239	0.0	900
6.03	S	60	89	200.0	900
6.035	S	0	239	0.0	900
6.045	S	0	29	200.0	900
6.05	S	0	239	0.0	900
6.06	S	30	59	200.0	900
6.065	S	0	239	0.0	900
6.075	S	60	89	200.0	900
6.08	S	0	239	0.0	900
6.09	S	0	29	200.0	900
6.095	S	0	239	0.0	900
6.105	S	30	59	200.0	900
6.11	S	0	239	0.0	900
6.12	S	60	89	200.0	900
6.125	S	0	239	0.0	900
6.135	F	0	239	12345	900
6.135	S	0	29	200.0	900
6.14	S	0	239	0.0	900
6.15	S	30	59	200.0	900
6.155	S	0	239	0.0	900
6.165	S	60	89	200.0	900
6.17	S	0	239	0.0	900
6.18	S	0	29	200.0	900
6.185	S	0	239	0.0	900
6.195	S	30	59	200.0	900
6.2	S	0	239	0.0	900
6.21	S	60	89	200.0	900
6.215	S	0	239	0.0	900
6.225	S	0	29	200.0	900
6.23	S	0	239	0.0	900
6.24	S	30	59	200.0	900
6.245	S	0	239	0.0	900
6.255	S	60	89	200.0	900
6.26	S	0	239	0.0	900
6.27	S	0	29	200.0	900
6.275	S	0	239	0.0	900
6.285	S	30	59	200.0	900
6.29	S	0	239	0.0	900
6.3	S	60	89	200.0	900
6.305	S	0	239	0.0	900
6.315	S	0	29	200.0	900
6.32	S	0	239	0.0	900
6.33	S	30	59	200.0	900
6.335	S	0	239	0.0	900
6.345	S	60	89	200.0	900
6.35	S	0	239	0.0	900
6.36	S	0	29	200.0	900
6.365	S	0	239	0.0	900
6.375	S	30	59	200.0	900
6.38	S	0	239	0.0	900
6.39	S	60	89	200.0	900
6.395	S	0	239	0.0	900
6.405	S	0	29	200.0	900
6.41	S	0	239	0.0	900
6.42	S	30	59	200.0	900
6.425	S	0	239	0.0	900
6.435	S	60	89	200.0	900
6.44	S	0	239	0.0	900
6.45	S	0	29	200.0	900
6.455	S	0	239	0.0	900
6.465	S	30	59	200.0	900
6.47	S	0	239	0.0	900
6.48	S	60	89	200.0	900
6.485	S	0	239	0.0	900
6.495	S	0	29	200.0	900
6.5	S	0	239	0.0	900
6.51	S	30	59	200.0	900
6.515	S	0	239	0.0	900
6.525	S	60	89	200.0	900
6.53	S	0	239	0.0	900
6.54	S	0	29	200.0	900
6.545	S	0	239	0.0	900
6.555	S	30	59	200.0	900
6.56	S	0	239	0.0	900
6.57	S	60	89	200.0	900
6.575	S	0	239	0.0	900
6.585	S	0	29	200.0	900
6.59	S	0	239	0.0	900
6.6	S	30	59	200.0	900
6.605	S	0	239	0.0	900
6.615	S	60	89	200.0	900
6.62	S	0	239	0.0	900
6.63	S	0	29	200.0	900
6.635	S	0	239	0.0	900
6.645	S	30	59	200.0	900
6.65	S	0	239	0.0	900
6.66	S	60	89	200.0	900
6.665	S	0	239	0.0	900
6.675	S	0	29	200.0	900
6.68	S	0	239	0.0	900
6.69	S	30	59	200.0	900
6.695	S	0	239	0.0	900
6.705	S	60	89	200.0	900
6.71	S	0	239	0.0	900
6.72	S	0	29	200.0	900
6.725	S	0	239	0.0	900
6.735	S	30	59	200.0	900
6.74	S	0	239	0.0	900
6.75	S	60	89	200.0	900
6.755	S	0	239	0.0	900
6.765	S	0	29	200.0	900
6.77	S	0	239	0.0	900
6.78	S	30	59	200.0	900
6.785	S	0	239	0.0	900
6.795	S	60	89	200.0	900
6.8	S	0	239	0.0	900
6.81	S	0	29	200.0	900
6.815	S	0	239	0.0	900
6.825	S	30	59	200.0	900
6.83	S	0	239	0.0	900
6.84	S	60	89	200.0	900
6.845	S	0	239	0.0	900
6.855	S	0	29	200.0	900
6.86	S	0	239	0.0	900
6.87	S	30	59	200.0	900
6.875	S	0	239	0.0	900
6.885	S	60	89	200.0	900
6.89	S	0	239	0.0	900
6.9	S	0	29	200.0	900
6.905	S	0	239	0.0	900
6.915	S	30	59	200.0	900
6.92	S	0	239	0.0	900
6.93	S	60	89	200.0	900
6.935	S	0	239	0.0	900
6.945	S	0	29	200.0	900
6.95	S	0	239	0.0	900
6.96	S	30	59	200.0	900
6.965	S	0	239	0.0	900
6.975	S	60	89	200.0	900
6.98	S	0	239	0.0	900
6.99	S	0	29	200.0	900
6.995	S	0	239	0.0	900
7.005	S	30	59	200.0	900
7.01	S	0	239	0.0	900
7.02	S	60	89	200.0	900
7.025	S	0	239	0.0	900
7.035	S	0	29	200.0	900
7.04	S	0	239	0.0	900
7.05	S	30	59	200.0	900
7.055	S	0	239	0.0	900
7.065	S	60	89	200.0	900
7.07	S	0	239	0.0	900
7.08	S	0	29	200.0	900
7.085	S	0	239	0.0	900
7.095	S	30	59	200.0	900
7.1	S	0	239	0.0	900
7.11	S	60	89	200.0	900
7.115	S	0	239	0.0	900
7.125	S	0	29	200.0	900
7.13	S	0	239	0.0	900
7.14	S	30	59	200.0	900
7.145	S	0	239	0.0	900
7.155	S	60	89	200.0	900
7.16	S	0	239	0.0	900
7.17	S	0	29	200.0	900
7.175	S	0	239	0.0	900
7.185	S	30	59	200.0	900
7.19	S	0	239	0.0	900
7.2	S	60	89	200.0	900
7.205	S	0	239	0.0	900
7.215	S	0	29	200.0	900
7.22	S	0	239	0.0	900
7.23	S	30	59	200.0	900
7.235	S	0	239	0.0	900
7.245	S	60	89	200.0	900
7.25	S	0	239	0.0	900
7.26	S	0	29	200.0	900
7.265	S	0	239	0.0	900
7.275	S	30	59	200.0	900
7.28	S	0	239	0.0	900
7.29	S	60	89	200.0	900
7.295	S	0	239	0.0	900
7.305	S	0	29	200.0	900
7.31	S	0	239	0.0	900
7.32	S	30	59	200.0	900
7.325	S	0	239	0.0	900
7.335	S	60	89	200.0	900
7.34	S	0	239	0.0	900
7.35	S	0	29	200.0	900
7.355	S	0	239	0.0	900
7.365	S	30	59	200.0	900
7.37	S	0	239	0.0	900
7.38	S	60	89	200.0	900
7.385	S	0	239	0.0	900
7.395	S	0	29	200.0	900
7.4	S	0	239	0.0	900
7.41	S	30	59	200.0	900
7.415	S	0	239	0.0	900
7.425	S	60	89	200.0	900
7.43	S	0	239	0.0	900
7.44	S	0	29	200.0	900
7.445	S	0	239	0.0	900
7.455	S	30	59	200.0	900
7.46	S	0	239	0.0	900
7.47	S	60	89	200.0	900
7.475	S	0	239	0.0	900
7.485	S	0	29	200.0	900
7.49	S	0	239	0.0	900
7.5	S	30	59	200.0	900
7.505	S	0	239	0.0	900
7.515	S	60	89	200.0	900
7.52	S	0	239	0.0	900
7.53	S	0	29	200.0	900
7.535	S	0	239	0.0	900
7.545	S	30	59	200.0	900
7.55	S	0	239	0.0	900
7.56	S	60	89	200.0	900
7.565	S	0	239	0.0	900
7.575	S	0	29	200.0	900
7.58	S	0	239	0.0	900
7.59	S	30	59	200.0	900
7.595	S	0	239	0.0	900
7.605	S	60	89	200.0	900
7.61	S	0	239	0.0	900
7.62	S	0	29	200.0	900
7.625	S	0	239	0.0	900
7.635	S	30	59	200.0	900
7.64	S	0	239	0.0	900
7.65	S	60	89	200.0	900
7.655	S	0	239	0.0	900
7.665	S	0	29	200.0	900
7.67	S	0	239	0.0	900
7.68	S	30	59	200.0	900
7.685	S	0	239	0.0	900
7.695	S	60	89	200.0	900
7.7	S	0	239	0.0	900
7.71	S	0	29	200.0	900
7.715	S	0	239	0.0	900
7.725	S	30	59	200.0	900
7.73	S	0	239	0.0	900
7.74	S	60	89	200.0	900
7.745	S	0	239	0.0	900
7.755	S	0	29	200.0	900
7.76	S	0	239	0.0	900
7.77	S	30	59	200.0	900
7.775	S	0	239	0.0	900
7.785	S	60	89	200.0	900
7.79	S	0	239	0.0	900
7.8	S	0	29	200.0	900
7.805	S	0	239	0.0	900
7.815	S	30	59	200.0	900
7.82	S	0	239	0.0	900
7.83	S	60	89	200.0	900
7.835	S	0	239	0.0	900
7.845	S	0	29	200.0	900
7.85	S	0	239	0.0	900
7.86	S	30	59	200.0	900
7.865	S	0	239	0.0	900
7.875	S	60	89	200.0	900
7.88	S	0	239	0.0	900
7.89	S	0	29	200.0	900
7.895	S	0	239	0.0	900
7.905	S	30	59	200.0	900
7.91	S	0	239	0.0	900
7.92	S	60	89	200.0	900
7.925	S	0	239	0.0	900
7.935	S	0	29	200.0	900
7.94	S	0	239	0.0	900
7.95	S	30	59	200.0	900
7.955	S	0	239	0.0	900
7.965	S	60	89	200.0	900
7.97	S	0	239	0.0	900
7.98	S	0	29	200.0	900
7.985	S	0	239	0.0	900
7.995	S	30	59	200.0	900
8.0	S	0	239	0.0	900
8.01	S	60	89	200.0	900
8.015	S	0	239	0.0	900
8.025	S	0	29	200.0	900
8.03	S	0	239	0.0	900
8.04	S	30	59	200.0	900
8.045	S	0	239	0.0	900
8.055	S	60	89	200.0	900
8.06	S	0	239	0.0	900
8.07	S	0	29	200.0	900
8.075	S	0	239	0.0	900
8.085	S	30	59	200.0	900
8.09	S	0	239	0.0	900
8.1	S	60	89	200.0	900
8.105	S	0	239	0.0	900
8.115	S	0	29	200.0	900
8.12	S	0	239	0.0	900
8.13	S	30	59	200.0	900
8.135	S	0	239	0.0	900
8.145	S	60	89	200.0	900
8.15	S	0	239	0.0	900
8.16	S	0	29	200.0	900
8.165	S	0	239	0.0	900
8.175	S	30	59	200.0	900
8.18	S	0	239	0.0	900
8.19	S	60	89	200.0	900
8.195	S	0	239	0.0	900
8.205	S	0	29	200.0	900
8.21	S	0	239	0.0	900
8.22	S	30	59	200.0	900
8.225	S	0	239	0.0	900
8.235	S	60	89	200.0	900
8.24	S	0	239	0.0	900
8.25	S	0	29	200.0	900
8.255	S	0	239	0.0	900
8.265	S	30	59	200.0	900
8.27	S	0	239	0.0	900
8.28	S	60	89	200.0	900
8.285	S	0	239	0.0	900
8.295	S	0	29	200.0	900
8.3	S	0	239	0.0	900
8.31	S	30	59	200.0	900
8.315	S	0	239	0.0	900
8.325	S	60	89	200.0	900
8.33	S	0	239	0.0	900
8.34	S	0	29	200.0	900
8.345	S	0	239	0.0	900
8.355	S	30	59	200.0	900
8.36	S	0	239	0.0	900
8.37	S	60	89	200.0	900
8.375	S	0	239	0.0	900
8.385	S	0	29	200.0	900
8.39	S	0	239	0.0	900
8.4	S	30	59	200.0	900
8.405	S	0	239	0.0	900
8.415	S	60	89	200.0	900
8.42	S	0	239	0.0	900
8.43	S	0	29	200.0	900
8.435	S	0	239	0.0	900
8.445	S	30	59	200.0	900
8.45	S	0	239	0.0	900
8.46	S	60	89	200.0	900
8.465	S	0	239	0.0	900
8.475	S	0	29	200.0	900
8.48	S	0	239	0.0	900
8.49	S	30	59	200.0	900
8.495	S	0	239	0.0	900
8.505	S	60	89	200.0	900
8.51	S	0	239	0.0	900
8.52	S	0	29	200.0	900
8.525	S	0	239	0.0	900
8.535	S	30	59	200.0	900
8.54	S	0	239	0.0	900
8.55	S	60	89	200.0	900
8.555	S	0	239	0.0	900
8.565	S	0	29	200.0	900
8.57	S	0	239	0.0	900
8.58	S	30	59	200.0	900
8.585	S	0	239	0.0	900
8.595	S	60	89	200.0	900
8.6	S	0	239	0.0	900
8.61	S	0	29	200.0	900
8.615	S	0	239	0.0	900
8.625	S	30	59	200.0	900
8.63	S	0	239	0.0	900
8.64	S	60	89	200.0	900
8.645	S	0	239	0.0	900
8.655	S	0	29	200.0	900
8.66	S	0	239	0.0	900
8.67	S	30	59	200.0	900
8.675	S	0	239	0.0	900
8.685	S	60	89	200.0	900
8.69	S	0	239	0.0	900
8.7	S	0	29	200.0	900
8.705	S	0	239	0.0	900
8.715	S	30	59	200.0	900
8.72	S	0	239	0.0	900
8.73	S	60	89	200.0	900
8.735	S	0	239	0.0	900
8.745	S	0	29	200.0	900
8.75	S	0	239	0.0	900
8.76	S	30	59	200.0	900
8.765	S	0	239	0.0	900
8.775	S	60	89	200.0	900
8.78	S	0	239	0.0	900
8.79	S	0	29	200.0	900
8.795	S	0	239	0.0	900
8.805	S	30	59	200.0	900
8.81	S	0	239	0.0	900
8.82	S	60	89	200.0	900
8.825	S	0	239	0.0	900
8.835	S	0	29	200.0	900
8.84	S	0	239	0.0	900
8.85	S	30	59	200.0	900
8.855	S	0	239	0.0	900
8.865	S	60	89	200.0	900
8.87	S	0	239	0.0	900
8.88	S	0	29	200.0	900
8.885	S	0	239	0.0	900
8.895	S	30	59	200.0	900
8.9	S	0	239	0.0	900
8.91	S	60	89	200.0	900
8.915	S	0	239	0.0	900
8.925	S	0	29	200.0	900
8.93	S	0	239	0.0	900
8.94	S	30	59	200.0	900
8.945	S	0	239	0.0	900
8.955	S	60	89	200.0	900
8.96	S	0	239	0.0	900
8.97	S	0	29	200.0	900
8.975	S	0	239	0.0	900
8.985	S	30	59	200.0	900
8.99	S	0	239	0.0	900
9.0	S	60	89	200.0	900
9.005	S	0	239	0.0	900
9.015	S	0	29	200.0	900
9.02	S	0	239	0.0	900
9.03	S	30	59	200.0	900
9.035	S	0	239	0.0	900
9.045	S	60	89	200.0	900
9.05	S	0	239	0.0	900
9.06	S	0	29	200.0	900
9.065	S	0	239	0.0	900
9.075	S	30	59	200.0	900
9.08	S	0	239	0.0	900
9.09	S	60	89	200.0	900
9.095	S	0	239	0.0	900
9.105	S	0	29	200.0	900
9.11	S	0	239	0.0	900
9.12	S	30	59	200.0	900
9.125	S	0	239	0.0	900
9.135	S	60	89	200.0	900
9.14	S	0	239	0.0	900
9.15	S	0	29	200.0	900
9.155	S	0	239	0.0	900
9.165	S	30	59	200.0	900
9.17	S	0	239	0.0	900
9.18	S	60	89	200.0	900
9.185	S	0	239	0.0	900
9.195	S	0	29	200.0	900
9.2	S	0	239	0.0	900
9.21	S	30	59	200.0	900
9.215	S	0	239	0.0	900
9.225	S	60	89	200.0	900
9.23	S	0	239	0.0	900
9.24	S	0	29	200.0	900
9.245	S	0	239	0.0	900
9.255	S	30	59	200.0	900
9.26	S	0	239	0.0	900
9.27	S	60	89	200.0	900
9.275	S	0	239	0.0	900
9.285	S	0	29	200.0	900
9.29	S	0	239	0.0	900
9.3	S	30	59	200.0	900
9.305	S	0	239	0.0	900
9.315	S	60	89	200.0	900
9.32	S	0	239	0.0	900
9.33	S	0	29	200.0	900
9.335	S	0	239	0.0	900
9.345	S	30	59	200.0	900
9.35	S	0	239	0.0	900
9.36	S	60	89	200.0	900
9.365	S	0	239	0.0	900
9.375	S	0	29	200.0	900
9.38	S	0	239	0.0	900
9.39	S	30	59	200.0	900
9.395	S	0	239	0.0	900
9.405	S	60	89	200.0	900
9.41	S	0	239	0.0	900
9.42	S	0	29	200.0	900
9.425	S	0	239	0.0	900
9.435	S	30	59	200.0	900
9.44	S	0	239	0.0	900
9.45	S	60	89	200.0	900
9.455	S	0	239	0.0	900
9.465	S	0	29	200.0	900
9.47	S	0	239	0.0	900
9.48	S	30	59	200.0	900
9.485	S	0	239	0.0	900
9.495	S	60	89	200.0	900
9.5	S	0	239	0.0	900
9.51	S	0	29	200.0	900
9.515	S	0	239	0.0	900
9.525	S	30	59	200.0	900
9.53	S	0	239	0.0	900
9.54	S	60	89	200.0	900
9.545	S	0	239	0.0	900
9.555	S	0	29	200.0	900
9.56	S	0	239	0.0	900
9.57	S	30	59	200.0	900
9.575	S	0	239	0.0	900
9.585	S	60	89	200.0	900
9.59	S	0	239	0.0	900
9.6	S	0	29	200.0	900
9.605	S	0	239	0.0	900
9.615	S	30	59	200.0	900
9.62	S	0	239	0.0	900
9.63	S	60	89	200.0	900
9.635	S	0	239	0.0	900
9.645	S	0	29	200.0	900
9.65	S	0	239	0.0	900
9.66	S	30	59	200.0	900
9.665	S	0	239	0.0	900
9.675	S	60	89	200.0	900
9.68	S	0	239	0.0	900
9.69	S	0	29	200.0	900
9.695	S	0	239	0.0	900
9.705	S	30	59	200.0	900
9.71	S	0	239	0.0	900
9.72	S	60	89	200.0	900
9.725	S	0	239	0.0	900
9.735	S	0	29	200.0	900
9.74	S	0	239	0.0	900
9.75	S	30	59	200.0	900
9.755	S	0	239	0.0	900
9.765	S	60	89	200.0	900
9.77	S	0	239	0.0	900
9.78	S	0	29	200.0	900
9.785	S	0	239	0.0	900
9.795	S	30	59	200.0	900
9.8	S	0	239	0.0	900
9.81	S	60	89	200.0	900
9.815	S	0	239	0.0	900
9.825	S	0	29	200.0	900
9.83	S	0	239	0.0	900
9.84	S	30	59	200.0	900
9.845	S	0	239	0.0	900
9.855	S	60	89	200.0	900
9.86	S	0	239	0.0	900
9.87	S	0	29	200.0	900
9.875	S	0	239	0.0	900
9.885	S	30	59	200.0	900
9.89	S	0	239	0.0	900
9.9	S	60	89	200.0	900
9.905	S	0	239	0.0	900
9.915	S	0	29	200.0	900
9.92	S	0	239	0.0	900
9.93	S	30	59	200.0	900
9.935	S	0	239	0.0	900
9.945	S	60	89	200.0	900
9.95	S	0	239	0.0	900
9.96	S	0	29	200.0	900
9.965	S	0	239	0.0	900
9.975	S	30	59	200.0	900
9.98	S	0	239	0.0	900
9.99	S	60	89	200.0	900
9.995	S	0	239	0.0	900
10.005	S	0	29	200.0	900
10.01	S	0	239	0.0	900
10.02	S	30	59	200.0	900
10.025	S	0	239	0.0	900
10.035	S	60	89	200.0	900
10.04	S	0	239	0.0	900
10.05	S	0	29	200.0	900
10.055	S	0	239	0.0	900
10.065	S	30	59	200.0	900
10.07	S	0	239	0.0	900
10.08	S	60	89	200.0	900
10.085	S	0	239	0.0	900
10.095	S	0	29	200.0	900
10.1	S	0	239	0.0	900
10.11	S	30	59	200.0	900
10.115	S	0	239	0.0	900
10.125	S	60	89	200.0	900
10.13	S	0	239	0.0	900
10.14	S	0	29	200.0	900
10.145	S	0	239	0.0	900
10.155	S	30	59	200.0	900
10.16	S	0	239	0.0	900
10.17	S	60	89	200.0	900
10.175	S	0	239	0.0	900
10.185	S	0	29	200.0	900
10.19	S	0	239	0.0	900
10.2	S	30	59	200.0	900
10.205	S	0	239	0.0	900
10.215	S	60	89	200.0	900
10.22	S	0	239	0.0	900
10.23	S	0	29	200.0	900
10.235	S	0	239	0.0	900
10.245	S	30	59	200.0	900
10.25	S	0	239	0.0	900
10.26	S	60	89	200.0	900
10.265	S	0	239	0.0	900
10.275	S	0	29	200.0	900
10.28	S	0	239	0.0	900
10.29	S	30	59	200.0	900
10.295	S	0	239	0.0	900
10.305	S	60	89	200.0	900
10.31	S	0	239	0.0	900
10.32	S	0	29	200.0	900
10.325	S	0	239	0.0	900
10.335	S	30	59	200.0	900
10.34	S	0	239	0.0	900
10.35	S	60	89	200.0	900
10.355	S	0	239	0.0	900
10.365	S	0	29	200.0	900
10.37	S	0	239	0.0	900
10.38	S	30	59	200.0	900
10.385	S	0	239	0.0	900
10.395	S	60	89	200.0	900
10.4	S	0	239	0.0	900
10.41	S	0	29	200.0	900
10.415	S	0	239	0.0	900
10.425	S	30	59	200.0	900
10.43	S	0	239	0.0	900
10.44	S	60	89	200.0	900
10.445	S	0	239	0.0	900
10.455	S	0	29	200.0	900
10.46	S	0	239	0.0	900
10.47	S	30	59	200.0	900
10.475	S	0	239	0.0	900
10.485	S	60	89	200.0	900
10.49	S	0	239	0.0	900
10.5	S	0	29	200.0	900
10.505	S	0	239	0.0	900
10.515	S	30	59	200.0	900
10.52	S	0	239	0.0	900
10.53	S	60	89	200.0	900
10.535	S	0	239	0.0	900
10.545	S	0	29	200.0	900
10.55	S	0	239	0.0	900
10.56	S	30	59	200.0	900
10.565	S	0	239	0.0	900
10.575	S	60	89	200.0	900
10.58	S	0	239	0.0	900
10.59	S	0	29	200.0	900
10.595	S	0	239	0.0	900
10.605	S	30	59	200.0	900
10.61	S	0	239	0.0	900
10.62	S	60	89	200.0	900
10.625	S	0	239	0.0	900
10.635	S	0	29	200.0	900
10.64	S	0	239	0.0	900
10.65	S	30	59	200.0	900
10.655	S	0	239	0.0	900
10.665	S	60	89	200.0	900
10.67	S	0	239	0.0	900
10.68	S	0	29	200.0	900
10.685	S	0	239	0.0	900
10.695	S	30	59	200.0	900
10.7	S	0	239	0.0	900
10.71	S	60	89	200.0	900
10.715	S	0	239	0.0	900
10.725	S	0	29	200.0	900
10.73	S	0	239	0.0	900
10.74	S	30	59	200.0	900
10.745	S	0	239	0.0	900
10.755	S	60	89	200.0	900
10.76	S	0	239	0.0	900
10.77	S	0	29	200.0	900
10.775	S	0	239	0.0	900
10.785	S	30	59	200.0	900
10.79	S	0	239	0.0	900
10.8	S	60	89	200.0	900
10.805	S	0	239	0.0	900
10.815	S	0	29	200.0	900
10.82	S	0	239	0.0	900
10.83	S	30	59	200.0	900
10.835	S	0	239	0.0	900
10.845	S	60	89	200.0	900
10.85	S	0	239	0.0	900
10.86	S	0	29	200.0	900
10.865	S	0	239	0.0	900
10.875	S	30	59	200.0	900
10.88	S	0	239	0.0	900
10.89	S	60	89	200.0	900
10.895	S	0	239	0.0	900
10.905	S	0	29	200.0	900
10.91	S	0	239	0.0	900
10.92	S	30	59	200.0	900
10.925	S	0	239	0.0	900
10.935	S	60	89	200.0	900
10.94	S	0	239	0.0	900
10.95	S	0	29	200.0	900
10.955	S	0	239	0.0	900
10.965	S	30	59	200.0	900
10.97	S	0	239	0.0	900
10.98	S	60	89	200.0	900
10.985	S	0	239	0.0	900
10.995	S	0	29	200.0	900
11.0	S	0	239	0.0	900
11.01	S	30	59	200.0	900
11.015	S	0	239	0.0	900
11.025	S	60	89	200.0	900
11.03	S	0	239	0.0	900
11.04	S	0	29	200.0	900
11.045	S	0	239	0.0	900
11.055	S	30	59	200.0	900
11.06	S	0	239	0.0	900
11.07	S	60	89	200.0	900
11.075	S	0	239	0.0	900
11.085	S	0	29	200.0	900
11.09	S	0	239	0.0	900
11.1	S	30	59	200.0	900
11.105	S	0	239	0.0	900
11.115	S	60	89	200.0	900
11.12	S	0	239	0.0	900
11.13	S	0	29	200.0	900
11.135	S	0	239	0.0	900
11.145	S	30	59	200.0	900
11.15	S	0	239	0.0	900
11.16	S	60	89	200.0	900
11.165	S	0	239	0.0	900
11.175	S	0	29	200.0	900
11.18	S	0	239	0.0	900
11.19	S	30	59	200.0	900
11.195	S	0	239	0.0	900
11.205	S	60	89	200.0	900
11.21	S	0	239	0.0	900
11.22	S	0	29	200.0	900
11.225	S	0	239	0.0	900
11.235	S	30	59	200.0	900
11.24	S	0	239	0.0	900
11.25	S	60	89	200.0	900
11.255	S	0	239	0.0	900
11.265	S	0	29	200.0	900
11.27	S	0	239	0.0	900
11.28	S	30	59	200.0	900
11.285	S	0	239	0.0	900
11.295	S	60	89	200.0	900
11.3	S	0	239	0.0	900
11.31	S	0	29	200.0	900
11.315	S	0	239	0.0	900
11.325	S	30	59	200.0	900
11.33	S	0	239	0.0	900
11.34	S	60	89	200.0	900
11.345	S	0	239	0.0	900
11.355	S	0	29	200.0	900
11.36	S	0	239	0.0	900
11.37	S	30	59	200.0	900
11.375	S	0	239	0.0	900
11.385	S	60	89	200.0	900
11.39	S	0	239	0.0	900
11.4	S	0	29	200.0	900
11.405	S	0	239	0.0	900
11.415	S	30	59	200.0	900
11.42	S	0	239	0.0	900
11.43	S	60	89	200.0	900
11.435	S	0	239	0.0	900
11.445	S	0	29	200.0	900
11.45	S	0	239	0.0	900
11.46	S	30	59	200.0	900
11.465	S	0	239	0.0	900
11.475	S	60	89	200.0	900
11.48	S	0	239	0.0	900
11.49	S	0	29	200.0	900
11.495	S	0	239	0.0	900
11.505	S	30	59	200.0	900
11.51	S	0	239	0.0	900
11.52	S	60	89	200.0	900
11.525	S	0	239	0.0	900
11.535	S	0	29	200.0	900
11.54	S	0	239	0.0	900
11.55	S	30	59	200.0	900
11.555	S	0	239	0.0	900
11.565	S	60	89	200.0	900
11.57	S	0	239	0.0	900
11.58	S	0	29	200.0	900
11.585	S	0	239	0.0	900
11.595	S	30	59	200.0	900
11.6	S	0	239	0.0	900
11.61	S	60	89	200.0	900
11.615	S	0	239	0.0	900
11.625	S	0	29	200.0	900
11.63	S	0	239	0.0	900
11.64	S	30	59	200.0	900
11.645	S	0	239	0.0	900
11.655	S	60	89	200.0	900
11.66	S	0	239	0.0	900
11.67	S	0	29	200.0	900
11.675	S	0	239	0.0	900
11.685	S	30	59	200.0	900
11.69	S	0	239	0.0	900
11.7	S	60	89	200.0	900
11.705	S	0	239	0.0	900
11.715	S	0	29	200.0	900
11.72	S	0	239	0.0	900
11.73	S	30	59	200.0	900
11.735	S	0	239	0.0	900
11.745	S	60	89	200.0	900
11.75	S	0	239	0.0	900
11.76	S	0	29	200.0	900
11.765	S	0	239	0.0	900
11.775	S	30	59	200.0	900
11.78	S	0	239	0.0	900
11.79	S	60	89	200.0	900
11.795	S	0	239	0.0	900
11.805	S	0	29	200.0	900
11.81	S	0	239	0.0	900
11.82	S	30	59	200.0	900
11.825	S	0	239	0.0	900
11.835	S	60	89	200.0	900
11.84	S	0	239	0.0	900
11.85	S	0	29	200.0	900
11.855	S	0	239	0.0	900
11.865	S	30	59	200.0	900
11.87	S	0	239	0.0	900
11.88	S	60	89	200.0	900
11.885	S	0	239	0.0	900
11.895	S	0	29	200.0	900
11.9	S	0	239	0.0	900
11.91	S	30	59	200.0	900
11.915	S	0	239	0.0	900
11.925	S	60	89	200.0	900
11.93	S	0	239	0.0	900
11.94	S	0	29	200.0	900
11.945	S	0	239	0.0	900
11.955	S	30	59	200.0	900
11.96	S	0	239	0.0	900
11.97	S	60	89	200.0	900
11.975	S	0	239	0.0	900
11.985	S	0	29	200.0	900
11.99	S	0	239	0.0	900
12.0	S	30	59	200.0	900
12.005	S	0	239	0.0	900
12.015	S	60	89	200.0	900
12.02	S	0	239	0.0	900
12.03	S	0	29	200.0	900
12.035	S	0	239	0.0	900
12.045	S	30	59	200.0	900
12.05	S	0	239	0.0	900
12.06	S	60	89	200.0	900
12.065	S	0	239	0.0	900
12.075	S	0	29	200.0	900
12.08	S	0	239	0.0	900
12.09	S	30	59	200.0	900
12.095	S	0	239	0.0	900
12.105	S	60	89	200.0	900
12.11	S	0	239	0.0	900
12.12	S	0	29	200.0	900
12.125	S	0	239	0.0	900
12.135	S	30	59	200.0	900
12.14	S	0	239	0.0	900
12.15	S	60	89	200.0	900
12.155	S	0	239	0.0	900
12.165	S	0	29	200.0	900
12.17	S	0	239	0.0	900
12.18	S	30	59	200.0	900
12.185	S	0	239	0.0	900
12.195	S	60	89	200.0	900
12.2	S	0	239	0.0	900
12.21	S	0	29	200.0	900
12.215	S	0	239	0.0	900
12.225	S	30	59	200.0	900
12.23	S	0	239	0.0	900
12.24	S	60	89	200.0	900
12.245	S	0	239	0.0	900
12.255	S	0	29	200.0	900
12.26	S	0	239	0.0	900
12.27	S	30	59	200.0	900
12.275	S	0	239	0.0	900
12.285	S	60	89	200.0	900
12.29	S	0	239	0.0	900
12.3	S	0	29	200.0	900
12.305	S	0	239	0.0	900
12.315	S	30	59	200.0	900
12.32	S	0	239	0.0	900
12.33	S	60	89	200.0	900
12.335	S	0	239	0.0	900
12.345	S	0	29	200.0	900
12.35	S	0	239	0.0	900
12.36	S	30	59	200.0	900
12.365	S	0	239	0.0	900
12.375	S	60	89	200.0	900
12.38	S	0	239	0.0	900
12.39	S	0	29	200.0	900
12.395	S	0	239	0.0	900
12.405	S	30	59	200.0	900
12.41	S	0	239	0.0	900
12.42	S	60	89	200.0	900
12.425	S	0	239	0.0	900
12.435	S	0	29	200.0	900
12.44	S	0	239	0.0	900
12.45	S	30	59	200.0	900
12.455	S	0	239	0.0	900
12.465	S	60	89	200.0	900
12.47	S	0	239	0.0	900
12.48	S	0	29	200.0	900
12.485	S	0	239	0.0	900
12.495	S	30	59	200.0	900
12.5	S	0	239	0.0	900
12.51	S	60	89	200.0	900
12.515	S	0	239	0.0	900
12.525	S	0	29	200.0	900
12.53	S	0	239	0.0	900
12.54	S	30	59	200.0	900
12.545	S	0	239	0.0	900
12.555	S	60	89	200.0	900
12.56	S	0	239	0.0	900
12.57	S	0	29	200.0	900
12.575	S	0	239	0.0	900
12.585	S	30	59	200.0	900
12.59	S	0	239	0.0	900
12.6	S	60	89	200.0	900
12.605	S	0	239	0.0	900
12.615	S	0	29	200.0	900
12.62	S	0	239	0.0	900
12.63	S	30	59	200.0	900
12.635	S	0	239	0.0	900
12.645	S	60	89	200.0	900
12.65	S	0	239	0.0	900
12.66	S	0	29	200.0	900
12.665	S	0	239	0.0	900
12.675	S	30	59	200.0	900
12.68	S	0	239	0.0	900
12.69	S	60	89	200.0	900
12.695	S	0	239	0.0	900
12.705	S	0	29	200.0	900
12.71	S	0	239	0.0	900
12.72	S	30	59	200.0	900
12.725	S	0	239	0.0	900
12.735	S	60	89	200.0	900
12.74	S	0	239	0.0	900
12.75	S	0	29	200.0	900
12.755	S	0	239	0.0	900
12.765	S	30	59	200.0	900
12.77	S	0	239	0.0	900
12.78	S	60	89	200.0	900
12.785	S	0	239	0.0	900
12.795	S	0	29	200.0	900
12.8	S	0	239	0.0	900
12.81	S	30	59	200.0	900
12.815	S	0	239	0.0	900
12.825	S	60	89	200.0	900
12.83	S	0	239	0.0	900
12.84	S	0	29	200.0	900
12.845	S	0	239	0.0	900
12.855	S	30	59	200.0	900
12.86	S	0	239	0.0	900
12.87	S	60	89	200.0	900
12.875	S	0	239	0.0	900
12.885	S	0	29	200.0	900
12.89	S	0	239	0.0	900
12.9	S	30	59	200.0	900
12.905	S	0	239	0.0	900
12.915	S	60	89	200.0	900
12.92	S	0	239	0.0	900
12.93	S	0	29	200.0	900
12.935	S	0	239	0.0	900
12.945	S	30	59	200.0	900
12.95	S	0	239	0.0	900
12.96	S	60	89	200.0	900
12.965	S	0	239	0.0	900
12.975	S	0	29	200.0	900
12.98	S	0	239	0.0	900
12.99	S	30	59	200.0	900
12.995	S	0	239	0.0	900
13.005	S	60	89	200.0	900
13.01	S	0	239	0.0	900
13.02	S	0	29	200.0	900
13.025	S	0	239	0.0	900
13.035	S	30	59	200.0	900
13.04	S	0	239	0.0	900
13.05	S	60	89	200.0	900
13.055	S	0	239	0.0	900
13.065	S	0	29	200.0	900
13.07	S	0	239	0.0	900
13.08	S	30	59	200.0	900
13.085	S	0	239	0.0	900
13.095	S	60	89	200.0	900
13.1	S	0	239	0.0	900
13.11	S	0	29	200.0	900
13.115	S	0	239	0.0	900
13.125	S	30	59	200.0	900
13.13	S	0	239	0.0	900
13.14	S	60	89	200.0	900
13.145	S	0	239	0.0	900
13.155	S	0	29	200.0	900
13.16	S	0	239	0.0	900
13.17	S	30	59	200.0	900
13.175	S	0	239	0.0	900
13.185	S	60	89	200.0	900
13.19	S	0	239	0.0	900
13.2	S	0	29	200.0	900
13.205	S	0	239	0.0	900
13.215	S	30	59	200.0	900
13.22	S	0	239	0.0	900
13.23	S	60	89	200.0	900
13.235	S	0	239	0.0	900
13.245	S	0	29	200.0	900
13.25	S	0	239	0.0	900
13.26	S	30	59	200.0	900
13.265	S	0	239	0.0	900
13.275	S	60	89	200.0	900
13.28	S	0	239	0.0	900
13.29	S	0	29	200.0	900
13.295	S	0	239	0.0	900
13.305	S	30	59	200.0	900
13.31	S	0	239	0.0	900
13.32	S	60	89	200.0	900
13.325	S	0	239	0.0	900
13.335	S	0	29	200.0	900
13.34	S	0	239	0.0	900
13.35	S	30	59	200.0	900
13.355	S	0	239	0.0	900
13.365	S	60	89	200.0	900
13.37	S	0	239	0.0	900
13.38	S	0	29	200.0	900
13.385	S	0	239	0.0	900
13.395	S	30	59	200.0	900
13.4	S	0	239	0.0	900
13.41	S	60	89	200.0	900
13.415	S	0	239	0.0	900
13.425	S	0	29	200.0	900
13.43	S	0	239	0.0	900
13.44	S	30	59	200.0	900
13.445	S	0	239	0.0	900
13.455	S	60	89	200.0	900
13.46	S	0	239	0.0	900
13.47	S	0	29	200.0	900
13.475	S	0	239	0.0	900
13.485	S	30	59	200.0	900
13.49	S	0	239	0.0	900
13.5	S	60	89	200.0	900
13.505	S	0	239	0.0	900
13.515	S	0	29	200.0	900
13.52	S	0	239	0.0	900
13.53	S	30	59	200.0	900
13.535	S	0	239	0.0	900
13.545	S	60	89	200.0	900
13.55	S	0	239	0.0	900
13.56	S	0	29	200.0	900
13.565	S	0	239	0.0	900
13.575	S	30	59	200.0	900
13.58	S	0	239	0.0	900
13.59	S	60	89	200.0	900
13.595	S	0	239	0.0	900
13.605	S	0	29	200.0	900
13.61	S	0	239	0.0	900
13.62	S	30	59	200.0	900
13.625	S	0	239	0.0	900
13.635	S	60	89	200.0	900
13.64	S	0	239	0.0	900
13.65	S	0	29	200.0	900
13.655	S	0	239	0.0	900
13.665	S	30	59	200.0	900
13.67	S	0	239	0.0	900
13.68	S	60	89	200.0	900
13.685	S	0	239	0.0	900
13.695	S	0	29	200.0	900
13.7	S	0	239	0.0	900
13.71	S	30	59	200.0	900
13.715	S	0	239	0.0	900
13.725	S	60	89	200.0	900
13.73	S	0	239	0.0	900
13.74	S	0	29	200.0	900
13.745	S	0	239	0.0	900
13.755	S	30	59	200.0	900
13.76	S	0	239	0.0	900
13.77	S	60	89	200.0	900
13.775	S	0	239	0.0	900
13.785	S	0	29	200.0	900
13.79	S	0	239	0.0	900
13.8	S	30	59	200.0	900
13.805	S	0	239	0.0	900
13.815	S	60	89	200.0	900
13.82	S	0	239	0.0	900
13.83	S	0	29	200.0	900
13.835	S	0	239	0.0	900
13.845	S	30	59	200.0	900
13.85	S	0	239	0.0	900
13.86	S	60	89	200.0	900
13.865	S	0	239	0.0	900
13.875	S	0	29	200.0	900
13.88	S	0	239	0.0	900
13.89	S	30	59	200.0	900
13.895	S	0	239	0.0	900
13.905	S	60	89	200.0	900
13.91	S	0	239	0.0	900
13.92	S	0	29	200.0	900
13.925	S	0	239	0.0	900
13.935	S	30	59	200.0	900
13.94	S	0	239	0.0	900
13.95	S	60	89	200.0	900
13.955	S	0	239	0.0	900
13.965	S	0	29	200.0	900
13.97	S	0	239	0.0	900
13.98	S	30	59	200.0	900
13.985	S	0	239	0.0	900
13.995	S	60	89	200.0	900
14.0	S	0	239	0.0	900
14.01	S	0	29	200.0	900
14.015	S	0	239	0.0	900
14.025	S	30	59	200.0	900
14.03	S	0	239	0.0	900
14.04	S	60	89	200.0	900
14.045	S	0	239	0.0	900
14.055	S	0	29	200.0	900
14.06	S	0	239	0.0	900
14.07	S	30	59	200.0	900
14.075	S	0	239	0.0	900
14.085	S	60	89	200.0	900
14.09	S	0	239	0.0	900
14.1	S	0	29	200.0	900
14.105	S	0	239	0.0	900
14.115	S	30	59	200.0	900
14.12	S	0	239	0.0	900
14.13	S	60	89	200.0	900
14.135	S	0	239	0.0	900
14.145	S	0	29	200.0	900
14.15	S	0	239	0.0	900
14.16	S	30	59	200.0	900
14.165	S	0	239	0.0	900
14.175	S	60	89	200.0	900
14.18	S	0	239	0.0	900
14.19	S	0	29	200.0	900
14.195	S	0	239	0.0	900
14.205	S	30	59	200.0	900
14.21	S	0	239	0.0	900
14.22	S	60	89	200.0	900
14.225	S	0	239	0.0	900
14.235	S	0	29	200.0	900
14.24	S	0	239	0.0	900
14.25	S	30	59	200.0	900
14.255	S	0	239	0.0	900
14.265	S	60	89	200.0	900
14.27	S	0	239	0.0	900
14.28	S	0	29	200.0	900
14.285	S	0	239	0.0	900
14.295	S	30	59	200.0	900
14.3	S	0	239	0.0	900
14.31	S	60	89	200.0	900
14.315	S	0	239	0.0	900
14.325	S	0	29	200.0	900
14.33	S	0	239	0.0	900
14.34	S	30	59	200.0	900
14.345	S	0	239	0.0	900
14.355	S	60	89	200.0	900
14.36	S	0	239	0.0	900
14.37	S	0	29	200.0	900
14.375	S	0	239	0.0	900
14.385	S	30	59	200.0	900
14.39	S	0	239	0.0	900
14.4	S	60	89	200.0	900
14.405	S	0	239	0.0	900
14.415	S	0	29	200.0	900
14.42	S	0	239	0.0	900
14.43	S	30	59	200.0	900
14.435	S	0	239	0.0	900
14.445	S	60	89	200.0	900
14.45	S	0	239	0.0	900
14.46	S	0	29	200.0	900
14.465	S	0	239	0.0	900
14.475	S	30	59	200.0	900
14.48	S	0	239	0.0	900
14.49	S	60	89	200.0	900
14.495	S	0	239	0.0	900
14.505	S	0	29	200.0	900
14.51	S	0	239	0.0	900
14.52	S	30	59	200.0	900
14.525	S	0	239	0.0	900
14.535	S	60	89	200.0	900
14.54	S	0	239	0.0	900
14.55	S	0	29	200.0	900
14.555	S	0	239	0.0	900
14.565	S	30	59	200.0	900
14.57	S	0	239	0.0	900
14.58	S	60	89	200.0	900
14.585	S	0	239	0.0	900
14.595	S	0	29	200.0	900
14.6	S	0	239	0.0	900
14.61	S	30	59	200.0	900
14.615	S	0	239	0.0	900
14.625	S	60	89	200.0	900
14.63	S	0	239	0.0	900
14.64	S	0	29	200.0	900
14.645	S	0	239	0.0	900
14.655	S	30	59	200.0	900
14.66	S	0	239	0.0	900
14.67	S	60	89	200.0	900
14.675	S	0	239	0.0	900
14.685	S	0	29	200.0	900
14.69	S	0	239	0.0	900
14.7	S	30	59	200.0	900
14.705	S	0	239	0.0	900
14.715	S	60	89	200.0	900
14.72	S	0	239	0.0	900
14.73	S	0	29	200.0	900
14.735	S	0	239	0.0	900
14.745	S	30	59	200.0	900
14.75	S	0	239	0.0	900
14.76	S	60	89	200.0	900
14.765	S	0	239	0.0	900
14.775	S	0	29	200.0	900
14.78	S	0	239	0.0	900
14.79	S	30	59	200.0	900
14.795	S	0	239	0.0	900
14.805	S	60	89	200.0	900
14.81	S	0	239	0.0	900
14.82	S	0	29	200.0	900
14.825	S	0	239	0.0	900
14.835	S	30	59	200.0	900
14.84	S	0	239	0.0	900
14.85	S	60	89	200.0	900
14.855	S	0	239	0.0	900
14.865	S	0	29	200.0	900
14.87	S	0	239	0.0	900
14.88	S	30	59	200.0	900
14.885	S	0	239	0.0	900
14.895	S	60	89	200.0	900
14.9	S	0	239	0.0	900
14.91	S	0	29	200.0	900
14.915	S	0	239	0.0	900
14.925	S	30	59	200.0	900
14.93	S	0	239	0.0	900
14.94	S	60	89	200.0	900
14.945	S	0	239	0.0	900
15.045	R	90	15	50.0	3600
16.595	S	0	239	0.0	3600
18.695	R	90	15	50.0	3600
21.165	S	0	239	0.0	3600
21.995	R	90	15	50.0	3600
28.145	S	0	239	0.0	3600
32.005	R	90	15	50.0	3600
33.325	S	0	239	0.0	3600
34.645	R	90	15	50.0	3600
36.945	S	0	239	0.0	3600
38.165	R	90	15	50.0	3600
48.105	S	0	239	0.0	3600
50.205	R	90	15	50.0	3600
53.055	S	0	239	0.0	3600
53.645	R	90	15	50.0	3600
58.495	S	0	239	0.0	3600
59.735	R	90	15	50.0	3600
67.885	S	0	239	0.0	3600
68.225	R	90	15	50.0	3600
73.375	S	0	239	0.0	3600
75.135	R	90	15	50.0	3600
82.425	S	0	239	0.0	3600
84.665	R	90	15	50.0	3600
87.555	S	0	239	0.0	3600
88.675	R	90	15	50.0	3600
114.135	S	0	239	0.0	3600
114.585	R	90	15	50.0	3600
115.075	F	0	239	12345	3600
115.105	S	0	239	0.0	3600
115.145	F	0	239	12345	3600
116.775	R	90	15	50.0	3600
116.815	S	0	239	0.0	3600
117.745	R	90	15	50.0	3600
125.225	S	0	239	0.0	3600
127.235	R	90	15	50.0	3600
128.425	S	0	239	0.0	3600
128.765	R	90	15	50.0	3600
129.165	S	0	239	0.0	3600
135.755	R	90	15	50.0	3600
136.265	S	0	239	0.0	3600
136.735	R	90	15	50.0	3600
138.225	S	0	239	0.0	3600
138.475	R	90	15	50.0	3600
138.615	S	0	239	0.0	3600
140.515	R	90	15	50.0	3600
141.475	S	0	239	0.0	3600
143.705	R	90	15	50.0	3600
145.245	S	0	239	0.0	3600
145.595	R	90	15	50.0	3600
145.925	S	0	239	0.0	3600
146.035	R	90	15	50.0	3600
148.485	S	0	239	0.0	3600
148.665	R	90	15	50.0	3600
154.955	S	0	239	0.0	3600
156.835	R	90	15	50.0	3600
157.355	S	0	239	0.0	3600
163.745	R	90	15	50.0	3600
169.115	S	0	239	0.0	3600
169.795	R	90	15	50.0	3600
172.545	S	0	239	0.0	3600
175.245	R	90	15	50.0	3600
180.365	S	0	239	0.0	3600
181.325	R	90	15	50.0	3600
183.715	S	0	239	0.0	3600
183.805	R	90	15	50.0	3600
196.705	S	0	239	0.0	3600
197.835	R	90	15	50.0	3600
197.885	S	0	239	0.0	3600
203.745	R	90	15	50.0	3600
204.785	S	0	239	0.0	3600
206.745	R	90	15	50.0	3600
211.215	S	0	239	0.0	3600
214.725	R	90	15	50.0	3600
215.985	S	0	239	0.0	3600
217.575	R	90	15	50.0	3600
224.295	S	0	239	0.0	3600
225.225	R	90	15	50.0	3600
238.405	S	0	239	0.0	3600
239.475	R	90	15	50.0	3600
239.995	S	0	239	0.0	3600
240.025	R	90	15	50.0	3600
241.195	S	0	239	0.0	3600
241.935	R	90	15	50.0	3600
243.095	S	0	239	0.0	3600
245.405	R	90	15	50.0	3600
255.625	S	0	239	0.0	3600
258.855	R	90	15	50.0	3600
264.515	S	0	239	0.0	3600
264.855	R	90	15	50.0	3600
271.135	S	0	239	0.0	3600
271.615	R	90	15	50.0	3600
278.605	S	0	239	0.0	3600
278.775	R	90	15	50.0	3600
280.145	S	0	239	0.0	3600
280.245	R	90	15	50.0	3600
280.815	S	0	239	0.0	3600
281.645	R	90	15	50.0	3600
283.325	S	0	239	0.0	3600
284.885	R	90	15	50.0	3600
285.015	S	0	239	0.0	3600
289.865	R	90	15	50.0	3600
299.145	S	0	239	0.0	3600
300.965	R	90	15	50.0	3600
336.185	S	0	239	0.0	3600
336.875	R	90	15	50.0	3600
